# Supplementary material for: Customized deep learning based Turkish automatic speech recognition system supported by language model
Source: PeerJ Comput Sci. 2024 Apr 3;10:e1981. doi: 10.7717/peerj-cs.1981 (PMC11041944; doi:10.7717/peerj-cs.1981)
Supplement: Supplemental Information 1 [file peerj-cs-10-1981-s001.py]

import generate_data as gd
import tensorflow as tf
from tensorflow import keras
from keras import layers
import numpy as np

from jiwer import wer, cer

import skopt
from skopt import gp_minimize, forest_minimize
from skopt.space import Real, Categorical, Integer
from skopt.utils import use_named_args

from zemberek import TurkishSentenceNormalizer
from zemberek import TurkishMorphology


morphology = TurkishMorphology.create_with_defaults()
normalizer = TurkishSentenceNormalizer(morphology)

characters = [' ', '.', 'a', 'b', 'c', 'ç', 'd',
              'e', 'f', 'g', 'ğ', 'h', 'ı', 'i', 'j',
              'k', 'l', 'm', 'n', 'o', 'ö', 'p',
              'r', 's', 'ş', 't', 'u', 'ü', 'v', 'y',
              'z']
char_to_num = tf.keras.layers.StringLookup(vocabulary=characters, oov_token="")
num_to_char = tf.keras.layers.StringLookup(
    vocabulary=char_to_num.get_vocabulary(), oov_token="", invert=True
)

train_dataset, test_dataset, val_dataset = gd.generate_data()

def CTCLoss(y_true, y_pred):
    # Compute the training-time loss value
    batch_len = tf.cast(tf.shape(y_true)[0], dtype="int64")
    input_length = tf.cast(tf.shape(y_pred)[1], dtype="int64")
    label_length = tf.cast(tf.shape(y_true)[1], dtype="int64")

    input_length = input_length * tf.ones(shape=(batch_len, 1), dtype="int64")
    label_length = label_length * tf.ones(shape=(batch_len, 1), dtype="int64")

    loss = tf.keras.backend.ctc_batch_cost(y_true, y_pred, input_length, label_length)
    return loss

def decode_batch_predictions(pred, gr=False):
    input_len = np.ones(pred.shape[0]) * pred.shape[1]
    # Use greedy search. For complex tasks, you can use beam search
    results = tf.keras.backend.ctc_decode(pred, input_length=input_len, greedy=gr)[0][0]
    # Iterate over the results and get back the text
    output_text = []
    for result in results:
        result = tf.strings.reduce_join(num_to_char(result)).numpy().decode("utf-8")
        output_text.append(result)
    return output_text

def decode_all_predictions(model, ds, gr=False):
    predictions = []
    targets = []
    for batch in ds:
        X, y = batch
        batch_predictions = model.predict(X, verbose=0)
        batch_predictions = decode_batch_predictions(batch_predictions, gr=gr)
        predictions.extend(batch_predictions)
        for label in y:
            label = tf.strings.reduce_join(num_to_char(label)).numpy().decode("utf-8")
            targets.append(label)
    return targets, predictions

def build_model(input_dim,
                output_dim,
                number_of_cnn=1,
                number_of_filters_for_cnn = 128,
                number_of_gru = 1,
                number_of_gru_units = 128,
                number_of_neuron_in_dense_layer = 128,
                lr_init = 0.001):
    # Model's input
    input_spectrogram = layers.Input((None, input_dim))
    # Expand the dimension to use 2D CNN.
    x = layers.Reshape((-1, input_dim, 1))(input_spectrogram)
    # Convolution Layers
    for i in range(number_of_cnn):
        x = layers.Conv2D(
            filters=number_of_filters_for_cnn,
            kernel_size=[11, 41],
            strides=[2, 2],
            padding="same",
            use_bias=False
        )(x)
        x = layers.BatchNormalization(name="conv_1_bn")(x)
        x = layers.ReLU(name="conv_1_relu")(x)

    x = layers.Reshape((-1, x.shape[-2] * x.shape[-1]))(x)
    # GRU layers
    for i in range(1, number_of_gru + 1):
        recurrent = layers.GRU(
            units=number_of_gru_units,
            activation="tanh",
            recurrent_activation="sigmoid",
            use_bias=True,
            return_sequences=True,
            reset_after=True
        )
        x = layers.Bidirectional(
            recurrent, name=f"bidirectional_{i}", merge_mode="concat"
        )(x)
        if i < number_of_gru:
            x = layers.Dropout(rate=0.5)(x)
        # Dense layer
    x = layers.Dense(units=number_of_neuron_in_dense_layer)(x)
    x = layers.ReLU()(x)
    x = layers.Dropout(rate=0.5)(x)
    # Classification layer
    output = layers.Dense(units=output_dim + 1, activation="softmax")(x)
    # Model
    model = keras.Model(input_spectrogram, output)
    # Optimizer
    opt = keras.optimizers.Adam(learning_rate=lr_init)
    # Compile the model and return
    model.compile(optimizer=opt, loss=CTCLoss)
    return model

class printLRatEpoch(keras.callbacks.Callback):
    def on_epoch_end(self, epoch, logs=None):
        print("LR - {}".format(self.model.optimizer.learning_rate))

callbacks = []

lr_callback = tf.keras.callbacks.ReduceLROnPlateau(monitor='val_loss', factor=0.5, patience=2)
callbacks.append(lr_callback)

early_stopping_callback = tf.keras.callbacks.EarlyStopping(monitor="val_loss", patience=6)
callbacks.append(early_stopping_callback)

callbacks.append(printLRatEpoch())

best_pred = []
best_target = []
best_wer = float('inf')
best_cer = float('inf')

numbers_of_cnn = Integer(low=1, high=10, name="number_of_cnn")
numbers_of_filters_for_cnn = Integer(low=32, high=256, name="number_of_filters_for_cnn")
numbers_of_gru = Integer(low=1, high=10, name="number_of_gru")
numbers_of_gru_units = Integer(low=32, high=256, name="number_of_gru_units")
numbers_of_neuron_in_dense_layer = Integer(low=32, high=256, name="number_of_neuron_in_dense_layer")
learning_rates = Real(low=1e-4, high=1e-1, prior='log-uniform',name="learning_rate")
epochs = Integer(low=100, high=1500, name="epoch")

param_grid = [numbers_of_cnn, numbers_of_filters_for_cnn, numbers_of_gru, numbers_of_gru_units, numbers_of_neuron_in_dense_layer, learning_rates, epochs]

best_model = []

model_name = "deep_speech_optimized_gru"
f_inf = open("paramfile_"+model_name+".txt","w")
f_inf.close()

@use_named_args(dimensions=param_grid)
def call_model(number_of_cnn,
               number_of_filters_for_cnn,
               number_of_gru,
               number_of_gru_units,
               number_of_neuron_in_dense_layer,
               learning_rate,
               epoch):
    global best_pred, best_target, best_wer, best_cer, best_model
    fft_length = 384

    model = build_model(input_dim = fft_length // 2 + 1,
                output_dim = char_to_num.vocabulary_size(),
                number_of_cnn=number_of_cnn,
                number_of_filters_for_cnn=number_of_filters_for_cnn,
                number_of_gru=number_of_gru,
                number_of_gru_units=number_of_gru_units,
                number_of_neuron_in_dense_layer=number_of_neuron_in_dense_layer,
                lr_init=learning_rate)

    model.fit(train_dataset, validation_data=val_dataset, epochs=epoch,callbacks=callbacks, verbose=2)

    targets, predictions = decode_all_predictions(model, val_dataset)

    number_of_pred = len(predictions)
    for i in range(number_of_pred):
        predictions[i] = normalizer.normalize(predictions[i])

    wer_score = wer(targets, predictions)
    cer_score = cer(targets, predictions)
    mean_score = (wer_score + cer_score) / 2

    if mean_score < (best_wer + best_cer) / 2:
        best_wer = wer_score
        best_pred = predictions
        best_target = targets
        best_cer = cer_score
        model.save(model_name)
        best_model = model
    f_inf = open("paramfile_" + model_name + ".txt", "a")
    line_to_write = "wer_score\t" + str(wer_score)
    line_to_write = line_to_write + "\tcer_score\t" + str(cer_score)
    line_to_write = line_to_write + "\tnumber_of_filters_for_cnn\t" + str(number_of_filters_for_cnn)
    line_to_write = line_to_write + "\tnumber_of_gru\t" + str(number_of_gru)
    line_to_write = line_to_write + "\tnumber_of_gru_units\t" + str(number_of_gru_units)
    line_to_write = line_to_write + "\tnumber_of_neuron_in_dense_layer\t" + str(number_of_neuron_in_dense_layer)
    line_to_write = line_to_write + "\tlearning_rate\t" + str(learning_rate)
    line_to_write = line_to_write + "\tepoch\t" + str(epoch)
    f_inf.write(line_to_write + "\n")
    f_inf.close()
    return (wer_score + cer_score) / 2


sr = gp_minimize(call_model, dimensions=param_grid, acq_func='EI', n_calls=100)

targets, predictions = decode_all_predictions(best_model, test_dataset)
number_of_pred = len(predictions)
for i in range(number_of_pred):
    predictions[i] = normalizer.normalize(predictions[i])

wer_score = wer(targets, predictions)
cer_score = cer(targets, predictions)
fwrite = open(model_name + "_targets_for_val","w")
for elem in best_target:
    fwrite.write(str(elem) + "\n")
fwrite.close()

fwrite = open(model_name + "_preds_for_val","w")
for elem in best_pred:
    fwrite.write(str(elem) + "\n")
fwrite.close()

fwrite = open(model_name + "_targets_for_test","w")
for elem in targets:
    fwrite.write(str(elem) + "\n")
fwrite.close()

fwrite = open(model_name + "_preds_for_test","w")
for elem in predictions:
    fwrite.write(str(elem) + "\n")
fwrite.close()

print("-" * 100)
print(f"Last Model Test Word Error Rate: {wer_score:.4f}")
print(f"Last Model Test Character Error Rate: {cer_score:.4f}")
print("-" * 100)
