# Supplementary material for: Customized deep learning based Turkish automatic speech recognition system supported by language model
Source: PeerJ Comput Sci. 2024 Apr 3;10:e1981. doi: 10.7717/peerj-cs.1981 (PMC11041944; doi:10.7717/peerj-cs.1981)
Supplement: Supplemental Information 2 [file peerj-cs-10-1981-s002.py]

import tensorflow as tf
from tensorflow import keras
from tensorflow.keras import layers

class SpeechFeatureEmbedding(layers.Layer):
    def __init__(self, num_hid=64, maxlen=100):
        super().__init__()
        self.conv1 = tf.keras.layers.Conv1D(
            num_hid, 15, strides=2, padding="same", activation="relu"
        )
        self.conv2 = tf.keras.layers.Conv1D(
            num_hid, 11, strides=2, padding="same", activation="relu"
        )
        self.conv3 = tf.keras.layers.Conv1D(
            num_hid, 9, strides=2, padding="same", activation="relu"
        )
        self.pos_emb = layers.Embedding(input_dim=maxlen, output_dim=num_hid)

    def call(self, x):
        x = self.conv1(x)
        x = self.conv2(x)
        return self.conv3(x)

class TransformerEncoder(layers.Layer):
    def __init__(self, embed_dim, num_heads, feed_forward_dim=256, dr_rate=0.1):
        super().__init__()
        self.att = layers.MultiHeadAttention(num_heads=num_heads, key_dim=embed_dim)
        self.ffn = keras.Sequential(
            [
                layers.Dense(feed_forward_dim, activation="relu"),
                layers.Dense(embed_dim),
            ]
        )
        self.layernorm1 = layers.LayerNormalization(epsilon=1e-6)
        self.layernorm2 = layers.LayerNormalization(epsilon=1e-6)
        self.dropout1 = layers.Dropout(dr_rate)
        self.dropout2 = layers.Dropout(dr_rate)

    def call(self, inputs, training):
        attn_output = self.att(inputs, inputs)
        attn_output = self.dropout1(attn_output, training=training)
        out1 = self.layernorm1(inputs + attn_output)
        ffn_output = self.ffn(out1)
        ffn_output = self.dropout2(ffn_output, training=training)
        return self.layernorm2(out1 + ffn_output)


"""
## Transformer Decoder Layer
"""


class TransformerDecoder(layers.Layer):
    def __init__(self, embed_dim, num_heads, feed_forward_dim=128, dropout_rate=0.5):
        super().__init__()
        self.layernorm1 = layers.LayerNormalization(epsilon=1e-6)
        self.layernorm2 = layers.LayerNormalization(epsilon=1e-6)
        self.layernorm3 = layers.LayerNormalization(epsilon=1e-6)
        self.self_att = layers.MultiHeadAttention(
            num_heads=num_heads, key_dim=embed_dim
        )
        self.enc_att = layers.MultiHeadAttention(num_heads=num_heads, key_dim=embed_dim)
        self.self_dropout = layers.Dropout(dropout_rate)
        self.enc_dropout = layers.Dropout(dropout_rate)
        self.ffn_dropout = layers.Dropout(dropout_rate)
        self.ffn = keras.Sequential(
            [
                layers.Dense(feed_forward_dim, activation="relu"),
                layers.Dense(embed_dim),
            ]
        )

    def causal_attention_mask(self, batch_size, n_dest, n_src, dtype):
        """Masks the upper half of the dot product matrix in self attention.
        This prevents flow of information from future tokens to current token.
        1's in the lower triangle, counting from the lower right corner.
        """
        i = tf.range(n_dest)[:, None]
        j = tf.range(n_src)
        m = i >= j - n_src + n_dest
        mask = tf.cast(m, dtype)
        mask = tf.reshape(mask, [1, n_dest, n_src])
        mult = tf.concat(
            [tf.expand_dims(batch_size, -1), tf.constant([1, 1], dtype=tf.int32)], 0
        )
        return tf.tile(mask, mult)

    def call(self, enc_out, target):
        input_shape = tf.shape(target)
        batch_size = input_shape[0]
        seq_len = input_shape[1]
        causal_mask = self.causal_attention_mask(batch_size, seq_len, seq_len, tf.bool)
        target_att = self.self_att(target, target, attention_mask=causal_mask)
        target_norm = self.layernorm1(target + self.self_dropout(target_att))
        enc_out = self.enc_att(target_norm, enc_out)
        enc_out_norm = self.layernorm2(self.enc_dropout(enc_out) + target_norm)
        ffn_out = self.ffn(enc_out_norm)
        ffn_out_norm = self.layernorm3(enc_out_norm + self.ffn_dropout(ffn_out))
        return ffn_out_norm
