# Supplementary material for: Customized deep learning based Turkish automatic speech recognition system supported by language model
Source: PeerJ Comput Sci. 2024 Apr 3;10:e1981. doi: 10.7717/peerj-cs.1981 (PMC11041944; doi:10.7717/peerj-cs.1981)
Supplement: Supplemental Information 3 [file peerj-cs-10-1981-s003.py]

import generate_data as gd
import tensorflow as tf
from tensorflow import keras
from keras import layers
import numpy as np

from jiwer import wer, cer


from TransformerModule import TransformerEncoder
from TransformerModule import TransformerDecoder

import skopt
from skopt import gp_minimize, forest_minimize
from skopt.space import Real, Categorical, Integer
from skopt.utils import use_named_args

from zemberek import TurkishSentenceNormalizer
from zemberek import TurkishMorphology


morphology = TurkishMorphology.create_with_defaults()
normalizer = TurkishSentenceNormalizer(morphology)

characters = [' ', '.', 'a', 'b', 'c', 'ç', 'd',
              'e', 'f', 'g', 'ğ', 'h', 'ı', 'i', 'j',
              'k', 'l', 'm', 'n', 'o', 'ö', 'p',
              'r', 's', 'ş', 't', 'u', 'ü', 'v', 'y',
              'z']
char_to_num = tf.keras.layers.StringLookup(vocabulary=characters, oov_token="")
num_to_char = tf.keras.layers.StringLookup(
    vocabulary=char_to_num.get_vocabulary(), oov_token="", invert=True
)

train_dataset, test_dataset, val_dataset = gd.generate_data()

def CTCLoss(y_true, y_pred):
    # Compute the training-time loss value
    batch_len = tf.cast(tf.shape(y_true)[0], dtype="int64")
    input_length = tf.cast(tf.shape(y_pred)[1], dtype="int64")
    label_length = tf.cast(tf.shape(y_true)[1], dtype="int64")

    input_length = input_length * tf.ones(shape=(batch_len, 1), dtype="int64")
    label_length = label_length * tf.ones(shape=(batch_len, 1), dtype="int64")

    loss = tf.keras.backend.ctc_batch_cost(y_true, y_pred, input_length, label_length)
    return loss

def decode_batch_predictions(pred, gr=False):
    input_len = np.ones(pred.shape[0]) * pred.shape[1]
    # Use greedy search. For complex tasks, you can use beam search
    results = tf.keras.backend.ctc_decode(pred, input_length=input_len, greedy=gr)[0][0]
    # Iterate over the results and get back the text
    output_text = []
    for result in results:
        result = tf.strings.reduce_join(num_to_char(result)).numpy().decode("utf-8")
        output_text.append(result)
    return output_text

def decode_all_predictions(model, ds, gr=False):
    predictions = []
    targets = []
    for batch in ds:
        X, y = batch
        batch_predictions = model.predict(X, verbose=0)
        batch_predictions = decode_batch_predictions(batch_predictions, gr=gr)
        predictions.extend(batch_predictions)
        for label in y:
            label = tf.strings.reduce_join(num_to_char(label)).numpy().decode("utf-8")
            targets.append(label)
    return targets, predictions

def build_model(input_dim,
                output_dim,
                number_of_cnn=1,
                number_of_filters_for_cnn = 128,
                number_of_lstm = 1,
                number_of_lstm_units = 128,
                number_of_gru = 1,
                number_of_gru_units = 128,
                embed_dims = 128,
                number_of_heads = 1,
                number_of_transformer = 2,
                number_of_neuron_in_dense_layer = 128,
                lr_init = 0.001):
    # Model's input
    input_spectrogram = layers.Input((None, input_dim))
    # Expand the dimension to use 2D CNN.
    x = layers.Reshape((-1, input_dim, 1))(input_spectrogram)
    # Convolution Layers
    for i in range(number_of_cnn):
        x = layers.Conv2D(
            filters=number_of_filters_for_cnn,
            kernel_size=[11, 41],
            strides=[2, 2],
            padding="same",
            use_bias=False
        )(x)
        x = layers.BatchNormalization(name="conv_1_bn")(x)
        x = layers.ReLU(name="conv_1_relu")(x)

    x = layers.Reshape((-1, x.shape[-2] * x.shape[-1]))(x)

    lstm =  layers.LSTM(
            units=number_of_lstm_units,
            activation="tanh",
            recurrent_activation="sigmoid",
            use_bias=True,
            return_sequences=True,
            reset_after=True
        )
    y = layers.Bidirectional(
        lstm, merge_mode="concat"
    )(x)

    for i in range(1, number_of_lstm + 1):
        recurrent = layers.LSTM(
            units=number_of_lstm_units,
            activation="tanh",
            recurrent_activation="sigmoid",
            use_bias=True,
            return_sequences=True,
            reset_after=True
        )
        y = layers.Bidirectional(
            recurrent, merge_mode="concat"
        )(y)
        if i < number_of_lstm:
            y = layers.Dropout(rate=0.5)(y)

    #GRU Layers
    grul = layers.LSTM(
        units=number_of_lstm_units,
        activation="tanh",
        recurrent_activation="sigmoid",
        use_bias=True,
        return_sequences=True,
        reset_after=True
    )
    z = layers.Bidirectional(
        grul, merge_mode="concat"
    )(x)
    for i in range(1, number_of_gru + 1):
        recurrent = layers.GRU(
            units=number_of_gru_units,
            activation="tanh",
            recurrent_activation="sigmoid",
            use_bias=True,
            return_sequences=True,
            reset_after=True
        )
        z = layers.Bidirectional(
            recurrent, name=f"bidirectional_{i}", merge_mode="concat"
        )(z)
        if i < number_of_gru:
            z = layers.Dropout(rate=0.5)(z)

    w = x + TransformerEncoder(embed_dims, number_of_heads)

    for i in range(1, number_of_transformer):
        w = w + TransformerEncoder(embed_dims, number_of_heads)
    for i in range(number_of_transformer):
        w = w + TransformerDecoder(embed_dims, number_of_heads)

    x = tf.keras.layers.concatenate([y, z, w])

    x = layers.Dense(units=number_of_neuron_in_dense_layer)(x)
    x = layers.ReLU()(x)
    x = layers.Dropout(rate=0.5)(x)
    # Classification layer
    output = layers.Dense(units=output_dim + 1, activation="softmax")(x)
    # Model
    model = keras.Model(input_spectrogram, output)
    # Optimizer
    opt = keras.optimizers.Adam(learning_rate=lr_init)
    # Compile the model and return
    model.compile(optimizer=opt, loss=CTCLoss)
    return model

class printLRatEpoch(keras.callbacks.Callback):
    def on_epoch_end(self, epoch, logs=None):
        print("LR - {}".format(self.model.optimizer.learning_rate))

callbacks = []

lr_callback = tf.keras.callbacks.ReduceLROnPlateau(monitor='val_loss', factor=0.5, patience=2)
callbacks.append(lr_callback)

early_stopping_callback = tf.keras.callbacks.EarlyStopping(monitor="val_loss", patience=6)
callbacks.append(early_stopping_callback)

callbacks.append(printLRatEpoch())

best_pred = []
best_target = []
best_wer = float('inf')
best_cer = float('inf')

numbers_of_filters_for_cnn = Integer(low=32, high=256, name="number_of_filters_for_cnn")
embeds_dims = Integer(low=32, high=256, name="embed_dims")
numbers_of_heads = Integer(low=1, high=10, name="number_of_heads")
numbers_of_transformer = Integer(low=1, high=10, name="number_of_transformer")
numbers_of_lstm = Integer(low=1, high=10, name="number_of_lstm")
numbers_of_lstm_units = Integer(low=32, high=256, name="number_of_lstm_units")
numbers_of_gru = Integer(low=1, high=10, name="number_of_gru")
numbers_of_gru_units = Integer(low=32, high=256, name="number_of_gru_units")
numbers_of_neuron_in_dense_layer = Integer(low=32, high=256, name="number_of_neuron_in_dense_layer")
learning_rates = Real(low=1e-4, high=1e-1, prior='log-uniform',name="learning_rate")
epochs = Integer(low=100, high=1500, name="epoch")

param_grid = [numbers_of_filters_for_cnn, embeds_dims, numbers_of_heads,numbers_of_transformer,
              numbers_of_lstm, numbers_of_lstm_units, numbers_of_gru, numbers_of_gru_units,
              numbers_of_neuron_in_dense_layer, learning_rates, epochs]

best_model = []

model_name = "deep_speech_optimized_lstm"
f_inf = open("paramfile_"+model_name+".txt","w")
f_inf.close()

@use_named_args(dimensions=param_grid)
def call_model(numbers_of_transformer,
               number_of_filters_for_cnn,
               embeds_dims,
               numbers_of_heads,
               number_of_lstm,
               number_of_lstm_units,
               number_of_gru,
               number_of_gru_units,
               number_of_neuron_in_dense_layer,
               learning_rate,
               epoch):
    global best_pred, best_target, best_wer, best_cer, best_model
    fft_length = 384

    model = build_model(output_dim = char_to_num.vocabulary_size(),
                number_of_filters_for_cnn = number_of_filters_for_cnn,
                embed_dims = embeds_dims,
                number_of_heads = numbers_of_heads,
                number_of_transformer =numbers_of_transformer,
                number_of_lstm=number_of_lstm,
                number_of_lstm_units = number_of_lstm_units,
                number_of_gru = number_of_gru,
                number_of_gru_units = number_of_gru_units,
                number_of_neuron_in_dense_layer = number_of_neuron_in_dense_layer,
                lr_init = learning_rate)

    model.fit(train_dataset, validation_data=val_dataset, epochs=epoch,callbacks=callbacks, verbose=2)

    targets, predictions = decode_all_predictions(model, val_dataset)

    number_of_pred = len(predictions)
    for i in range(number_of_pred):
        predictions[i] = normalizer.normalize(predictions[i])

    wer_score = wer(targets, predictions)
    cer_score = cer(targets, predictions)
    mean_score = (wer_score + cer_score) / 2

    if mean_score < (best_wer + best_cer) / 2:
        best_wer = wer_score
        best_pred = predictions
        best_target = targets
        best_cer = cer_score
        model.save(model_name)
        best_model = model
    f_inf = open("paramfile_" + model_name + ".txt", "a")
    line_to_write = "wer_score\t" + str(wer_score)
    line_to_write = line_to_write + "\tcer_score\t" + str(cer_score)
    line_to_write = line_to_write + "\tnumber_of_filters_for_cnn\t" + str(number_of_filters_for_cnn)
    line_to_write = line_to_write + "\tnumbers_of_transformer\t" + str(numbers_of_transformer)
    line_to_write = line_to_write + "\tembeds_dims\t" + str(embeds_dims)
    line_to_write = line_to_write + "\tnumber_of_lstm\t" + str(number_of_lstm)
    line_to_write = line_to_write + "\tnumber_of_lstm_units\t" + str(number_of_lstm_units)
    line_to_write = line_to_write + "\tnumber_of_gru\t" + str(number_of_gru)
    line_to_write = line_to_write + "\tnumber_of_gru_units\t" + str(number_of_gru_units)
    line_to_write = line_to_write + "\tnumber_of_neuron_in_dense_layer\t" + str(number_of_neuron_in_dense_layer)
    line_to_write = line_to_write + "\tlearning_rate\t" + str(learning_rate)
    line_to_write = line_to_write + "\tepoch\t" + str(epoch)
    f_inf.write(line_to_write + "\n")
    f_inf.close()
    return (wer_score + cer_score) / 2


sr = gp_minimize(call_model, dimensions=param_grid, acq_func='EI', n_calls=100)

targets, predictions = decode_all_predictions(best_model, test_dataset)
number_of_pred = len(predictions)
for i in range(number_of_pred):
    predictions[i] = normalizer.normalize(predictions[i])

wer_score = wer(targets, predictions)
cer_score = cer(targets, predictions)
fwrite = open(model_name + "_targets_for_val","w")
for elem in best_target:
    fwrite.write(str(elem) + "\n")
fwrite.close()

fwrite = open(model_name + "_preds_for_val","w")
for elem in best_pred:
    fwrite.write(str(elem) + "\n")
fwrite.close()

fwrite = open(model_name + "_targets_for_test","w")
for elem in targets:
    fwrite.write(str(elem) + "\n")
fwrite.close()

fwrite = open(model_name + "_preds_for_test","w")
for elem in predictions:
    fwrite.write(str(elem) + "\n")
fwrite.close()

print("-" * 100)
print(f"Last Model Test Word Error Rate: {wer_score:.4f}")
print(f"Last Model Test Character Error Rate: {cer_score:.4f}")
print("-" * 100)
