# Supplementary material for: Customized deep learning based Turkish automatic speech recognition system supported by language model
Source: PeerJ Comput Sci. 2024 Apr 3;10:e1981. doi: 10.7717/peerj-cs.1981 (PMC11041944; doi:10.7717/peerj-cs.1981)
Supplement: Supplemental Information 6 [file peerj-cs-10-1981-s006.py]

import tensorflow as tf
from glob import glob
import numpy as np

characters = [' ', '.', 'a', 'b', 'c', 'ç', 'd',
              'e', 'f', 'g', 'ğ', 'h', 'ı', 'i', 'j',
              'k', 'l', 'm', 'n', 'o', 'ö', 'p',
              'r', 's', 'ş', 't', 'u', 'ü', 'v', 'y',
              'z']
char_to_num = tf.keras.layers.StringLookup(vocabulary=characters, oov_token="")
num_to_char = tf.keras.layers.StringLookup(
    vocabulary=char_to_num.get_vocabulary(), oov_token="", invert=True
)

# An integer scalar Tensor. The window length in samples.
frame_length = 256
# An integer scalar Tensor. The number of samples to step.
frame_step = 160
# An integer scalar Tensor. The size of the FFT to apply.
# If not provided, uses the smallest power of 2 enclosing frame_length.
fft_length = 384

def encode_single_sample(wav_file, label):
    ###########################################
    ##  Process the Audio
    ##########################################
    # 1. Read wav file
    file = tf.io.read_file(wav_file)
    # 2. Decode the wav file
    audio, _ = tf.audio.decode_wav(file)
    audio = tf.squeeze(audio, axis=-1)
    # 3. Change type to float
    audio = tf.cast(audio, tf.float32)
    # 4. Get the spectrogram
    spectrogram = tf.signal.stft(
        audio, frame_length=frame_length, frame_step=frame_step, fft_length=fft_length
    )
    # 5. We only need the magnitude, which can be derived by applying tf.abs
    spectrogram = tf.abs(spectrogram)
    spectrogram = tf.math.pow(spectrogram, 0.5)
    # 6. normalisation
    means = tf.math.reduce_mean(spectrogram, 1, keepdims=True)
    stddevs = tf.math.reduce_std(spectrogram, 1, keepdims=True)
    spectrogram = (spectrogram - means) / (stddevs + 1e-10)

    label = tf.strings.lower(label)
    # 8. Split the label
    label = tf.strings.unicode_split(label, input_encoding="UTF-8")
    # 9. Map the characters in label to numbers
    label = char_to_num(label)
    # 10. Return a dict as our model is expecting two inputs
    return spectrogram, label

def get_texts(paths):
    texts = []
    [texts.append(open(elem).readline().replace("\n","")) for elem in paths]
    return texts

data_path = "D:\\detaysoft\\Projeler\\Proje Süreçleri\\2023 - 03 - 01 - VideoSum\\Çalışmalar\\keras_speech_recognation_examples\\datasets\\metu_turkish\\data\\speech-text"


def generate_data(
        data_path = 'data/'
):

    audio_files = glob(data_path + "\\**\\*.wav", recursive=True)
    np.random.shuffle(audio_files)
    number_of_train = int(len(audio_files) * 0.70)
    number_of_val = int(len(audio_files) * 0.10)

    audio_files_tr = audio_files[:number_of_train]
    audio_files_val = audio_files[number_of_train:number_of_train+number_of_val]
    audio_files_te = audio_files[number_of_train+number_of_val:]

    text_files_tr = ["".join([elem.split(".")[0],".txt"]) for elem in audio_files_tr]
    text_files_val = ["".join([elem.split(".")[0],".txt"]) for elem in audio_files_val]
    text_files_te = ["".join([elem.split(".")[0],".txt"]) for elem in audio_files_te]

    texts_tr = get_texts(text_files_tr)
    texts_val = get_texts(text_files_val)
    texts_te = get_texts(text_files_te)


    batch_size = 32

    train_dataset = tf.data.Dataset.from_tensor_slices(
        (audio_files_tr, texts_tr)
    )

    train_dataset = (
        train_dataset.map(encode_single_sample, num_parallel_calls=tf.data.AUTOTUNE)
        .padded_batch(batch_size)
        .prefetch(buffer_size=tf.data.AUTOTUNE)
    )

    val_dataset = tf.data.Dataset.from_tensor_slices(
        (audio_files_val, texts_val)
    )

    val_dataset = (
        val_dataset.map(encode_single_sample, num_parallel_calls=tf.data.AUTOTUNE)
        .padded_batch(batch_size)
        .prefetch(buffer_size=tf.data.AUTOTUNE)
    )

    test_dataset = tf.data.Dataset.from_tensor_slices(
        (audio_files_te, texts_te)
    )

    test_dataset = (
        test_dataset.map(encode_single_sample, num_parallel_calls=tf.data.AUTOTUNE)
        .padded_batch(batch_size)
        .prefetch(buffer_size=tf.data.AUTOTUNE)
    )

    return train_dataset, test_dataset, val_dataset
